# Supplementary material for: Comprehensive Evaluation of One-Carbon Metabolism Pathway Gene Variants and Renal Cell Cancer Risk
Source: PLoS One. 2011 Oct 19;6(10):e26165. doi: 10.1371/journal.pone.0026165 (PMC3198392; doi:10.1371/journal.pone.0026165)
Supplement: Table S1 — Main effects SNP-based analyses for genes in the one-carbon metabolism pathway and RCC risk. (XLS) [file pone.0026165.s002.xls]

## Sheet: Sheet1
Table S1. Main Effects SNP-based analyses for Genes in the One-Carbon Metabolism Pathway and RCC Risk
			Cases			Controls
	SNP		N	%		N	%		OR *	LCI	-	UCI	P-value *		P-trend *
rs4702506	(Ex2 A>G)
(LOC 134121-02)	TT		542	69.7555		714	68.9855		1
	CT		219	28.1853		288	27.8261		1.01	0.82	-	1.25	0.93
	CC		16	2.0592		33	3.18841		0.64	0.35	-	1.19	0.16		0.4993
	CT/CC		235	30.2445		321	31.0145		0.94	0.79	-	1.13	0.5
rs326210	(Ex7+1691C>G)
(FASTKD3-04)	GG		637	82.1935		857	82.8019		1
	CG		130	16.7742		170	16.4251		0.98	0.76	-	1.26	0.87
	CC		8	1.03226		8	0.772947		1.27	0.47	-	3.42	0.63		0.9591
	CG/CC		138	17.8065		178	17.1981		0.99	0.77	-	1.27	0.95
rs17243407	(Ex7+1152C>T)
(FASTKD3-02)	GG		498	64.0927		637	61.6054		1
	AG		252	32.4324		365	35.2998		0.89	0.73	-	1.08	0.23
	AA		27	3.4749		32	3.09478		1.14	0.67	-	1.95	0.62		0.5061
	AG/AA		279	35.9073		397	38.3946		0.91	0.75	-	1.1	0.32
rs162024	(IVS6-752C>A)
(FASTKD3-01)	TT		207	26.6753		301	29.0821		1
	GT		385	49.6134		504	48.6957		1.1	0.88	-	1.37	0.41
	GG		184	23.7113		230	22.2222		1.16	0.89	-	1.51	0.28		0.2721
rs2307116	(IVS4-220C>T)
(FASTKD3-03)	GG		367	47.2938		524	50.628		1
	AG		342	44.0722		421	40.6763		1.16	0.95	-	1.42	0.14
	AA		67	8.63402		90	8.69565		1.04	0.73	-	1.46	0.84		0.3329
rs16879258	(IVS3+120G>T)
(FASTKD3-05)	CC		583	75.0322		786	76.0155		1
	AC		183	23.5521		229	22.147		1.08	0.86	-	1.35	0.49
	AA		11	1.4157		19	1.83752		0.79	0.37	-	1.69	0.54		0.77
	AC/AA		194	24.9678		248	23.9845		1.06	0.85	-	1.32	0.6
rs7730643	(IVS4+475A>G)
(MTRR-32)	AA		507	65.3351		665	64.3756		1
	AG		232	29.8969		327	31.6554		0.92	0.75	-	1.13	0.41
	GG		37	4.76804		41	3.96902		1.22	0.77	-	1.94	0.4		0.9318
	AG/GG		269	34.6649		368	35.6244		0.95	0.78	-	1.16	0.61
rs326124	(IVS4-879A>G)
(MTRR-30)	GG		504	64.8649		677	65.5373		1
	AG		244	31.4028		320	30.9777		1.03	0.84	-	1.27	0.77
	AA		29	3.7323		36	3.485		1.07	0.65	-	1.78	0.79		0.708
	AG/AA		273	35.1351		356	34.4627		1.04	0.85	-	1.26	0.73
rs1532268	(Ex5+123C>T)
(MTRR-13)	CC		331	42.6546		431	41.7636		1
	CT		352	45.3608		483	46.8023		0.95	0.78	-	1.16	0.62
	TT		93	11.9845		118	11.4341		1.05	0.77	-	1.43	0.77		0.9977
rs162031	(IVS5+1852T>C)
(MTRR-27)	CC		439	56.5722		559	54.0619		1
	CT		288	37.1134		405	39.1683		0.91	0.75	-	1.11	0.34
	TT		49	6.31443		70	6.76983		0.9	0.61	-	1.32	0.58		0.3361
rs162033	(IVS5+2400C>T)
(MTRR-28)	CC		303	39.1473		425	41.2221		1
	CT		373	48.1912		482	46.7507		1.07	0.87	-	1.3	0.54
	TT		98	12.6615		124	12.0272		1.06	0.78	-	1.44	0.7		0.5769
rs3815743	(IVS8+293A>G)
(MTRR-31)	AA		552	71.0425		747	72.3136		1
	AG		201	25.8687		261	25.2662		1.04	0.84	-	1.29	0.73
	GG		24	3.0888		25	2.42014		1.29	0.72	-	2.29	0.39		0.4604
	AG/GG		225	28.9575		286	27.6864		1.06	0.86	-	1.31	0.58
rs13166314	(Ex15+1289A>T)
(MTRR-26)	TT		300	38.8601		397	38.5811		1
	AT		365	47.2798		488	47.4247		1	0.82	-	1.23	0.99
	AA		107	13.8601		144	13.9942		0.97	0.72	-	1.3	0.84		0.88
rs7715062	(*6735G>T)
(MTRR-34)	GG		296	38.0952		385	37.234		1
	GT		366	47.1042		503	48.646		0.95	0.77	-	1.16	0.59
	TT		115	14.8005		146	14.1199		1.02	0.77	-	1.37	0.88		0.9441
rs327588	(*8187C>G)
(MTRR-33)	GG		463	59.5882		608	58.744		1
	CG		277	35.6499		370	35.7488		0.99	0.81	-	1.21	0.95
	CC		37	4.7619		57	5.50725		0.87	0.56	-	1.34	0.52		0.6581
rs161870 **	(Ex5+136T>C)
(MTRR_04)	CC		6	0.872093		8	0.888889
	CT		107	15.5523		126	14		1.24	0.42	-	3.69	0.57
	TT		575	83.5756		766	85.1111		1.14	0.39	-	3.31	0.81		0.5
rs2274976	(Ex12+29G>A)
(MTHFR-05)	CC		717	92.278		952	92.0696		1
	CT		59	7.59331		81	7.83366		0.96	0.68	-	1.37	0.82
	TT		1	0.1287		1	0.0967118		1.81	0.11	-	30.31	0.68		0.9011
	CT/TT		60	7.72201		82	7.93037		0.97	0.68	-	1.37	0.86
rs1476413	(IVS10+35G>A)
(MTHFR-18)	CC		387	49.8069		521	50.5825		1
	CT		321	41.3127		430	41.7476		1.01	0.83	-	1.23	0.96
	TT		69	8.88031		79	7.6699		1.16	0.81	-	1.65	0.41		0.5536
rs12121543	(IVS7-76G>T)
(MTHFR-07)	CC		404	52.0619		532	51.6505		1
	AC		304	39.1753		427	41.4563		0.94	0.77	-	1.15	0.56
	AA		68	8.76289		71	6.8932		1.24	0.87	-	1.78	0.24		0.6502
rs1801133	(Ex5+79C>T)
(MTHFR-02)	CC		337	43.3719		514	50.2444		1
	CT		352	45.3024		401	39.1984		1.35	1.1	-	1.65	0.004
	TT		88	11.3256		108	10.5572		1.24	0.9	-	1.7	0.19		0.0176
rs17421511	(IVS4-1332C>T)
(MTHFR-60)	GG		504	64.8649		679	65.6673		1
	AG		239	30.7593		322	31.1412		0.99	0.81	-	1.21	0.91
	AA		34	4.3758		33	3.19149		1.41	0.85	-	2.31	0.18		0.4938
	AG/AA		273	35.1351		355	34.3327		1.03	0.84	-	1.25	0.8
rs11121832	(IVS4+149A>G)
(MTHFR-58)	CC		414	53.3505		529	51.1111		1		-
	CT		306	39.433		429	41.4493		0.9	0.74	-	1.09	0.28
	TT		56	7.21649		77	7.43961		0.92	0.64	-	1.34	0.67		0.3508
rs9651118	(IVS2+724A>G)
(MTHFR-61)	TT		464	59.7169		599	57.8744		1
	CT		263	33.8481		365	35.2657		0.96	0.78	-	1.17	0.68
	CC		50	6.43501		71	6.8599		0.93	0.63	-	1.37	0.71		0.6093
rs1801131 **	(Ex8-62A>C)
(MTHFR-01)	AA		327	46.2518		406	44.8124		1
	AC		301	42.5743		405	44.702		0.92	0.74	-	1.13	0.41
	CC		79	11.174		95	10.4857		1	0.71	-	1.4	0.99		0.69
rs12937300	(IVS10+59A>G)
(SHMT1-04)	TT		372	47.8764		494	47.8219		1
	CT		328	42.2136		440	42.5944		0.99	0.81	-	1.2	0.9
	CC		77	9.90991		99	9.58374		1.05	0.75	-	1.46	0.79		0.8947
rs11868708	(IVS5-486A>G)
(SHMT1-25)	TT		453	58.3012		609	58.8975		1
	CT		294	37.8378		359	34.7195		1.11	0.91	-	1.35	0.31
	CC		30	3.861		66	6.38298		0.61	0.39	-	0.96	0.03		0.5127
rs2273027	(IVS5+283G>A)
(SHMT1-27)	CC		316	40.6692		438	42.3598		1
	CT		369	47.4903		460	44.4874		1.11	0.91	-	1.36	0.3
	TT		92	11.8404		136	13.1528		0.95	0.7	-	1.28	0.73		0.8671
rs9901160	(Ex2G>A)
(LOC 645074-01)	GG		608	78.3505		806	77.8744		1
	AG		163	21.0052		213	20.5797		1.04	0.82	-	1.31	0.75
	AA		5	0.64433		16	1.54589		0.44	0.16	-	1.2	0.11		0.6736
	AG/AA		168	21.6495		229	22.1256		1	0.79	-	1.25	0.98
rs8080951	(NC_-2568A>G)
(LOC 645027-01)	AA		491	63.3548		651	62.8986		1
	AG		258	33.2903		334	32.2705		1.03	0.85	-	1.27	0.75
	GG		26	3.35484		50	4.83092		0.71	0.43	-	1.16	0.17		0.5687
	AG/GG		284	36.6452		384	37.1014		0.99	0.82		1.21	0.93
rs17309872	(*-770T>A)
(GSS-08)	AA		665	86.1399		882	85.3824		1
	AT		101	13.0829		147	14.2304		0.94	0.72	-	1.24	0.68
	TT		6	0.777202		4	0.387222		1.89	0.53	-	6.79	0.33		0.9925
	AT/TT		107	13.8601		151	14.6176		0.97	0.74	-	1.27	0.82
rs725521	(*559A>G)
(GSS-07)	CC		286	36.8082		370	35.7834		1
	CT		374	48.1338		504	48.7427		0.95	0.77	-	1.16	0.6
	TT		117	15.0579		160	15.4739		0.92	0.69	-	1.22	0.56		0.5143
rs7265992	(IVS6-581C>T)
(GSS-05)	GG		569	73.2304		768	74.2029		1
	AG		190	24.453		248	23.9614		1.02	0.82	-	1.27	0.88
	AA		18	2.3166		19	1.83575		1.3	0.67	-	2.52	0.43		0.6045
	AG/AA		208	26.7696		267	25.7971		1.04	0.84	-	1.28	0.74
rs2273684	(IVS5-134A>C)
(GSS-02)	TT		218	28.129		297	28.7234		1
	GT		394	50.8387		510	49.323		1.07	0.86	-	1.34	0.53
	GG		163	21.0323		227	21.9536		1.02	0.78	-	1.33	0.92		0.863
rs6060127	(IVS2+528C>G)
(GSS-03)	GG		398	51.2887		559	54.0619		1
	CG		322	41.4948		394	38.1044		1.15	0.95	-	1.4	0.16
	CC		56	7.21649		81	7.83366		0.97	0.67	-	1.4	0.86		0.4725
rs6088659	(IVS1+925A>G)
(GSS-04)	CC		531	68.4278		720	69.6325		1
	CT		227	29.2526		290	28.0464		1.08	0.88	-	1.33	0.47
	TT		18	2.31959		24	2.32108		1.04	0.55	-	1.94	0.91		0.5154
	CT/TT		245	31.5722		314	30.3675		1.08	0.88	-	1.32	0.47
rs13041792	(Ex2C>T)
(GSS-01)	GG		483	62.2423		654	63.1884		1
	AG		258	33.2474		327	31.5942		1.07	0.88	-	1.32	0.49
	AA		35	4.51031		54	5.21739		0.9	0.58	-	1.41	0.65		0.8442
rs17401737	(-12986G>T)
(GSS-06)	CC		625	80.6452		830	80.1932		1
	AC		142	18.3226		193	18.6473		1.01	0.79	-	1.29	0.93
	AA		8	1.03226		12	1.15942		0.86	0.35	-	2.14	0.75		0.9541
	AC/AA		150	19.3548		205	19.8068		1	0.79	-	1.27	0.98
rs6120777	(Ex2G>A)
(MYH7B-01)	GG		535	68.9433		719	69.5358		1
	AG		215	27.7062		278	26.8859		1.05	0.85	-	1.3	0.66
	AA		26	3.35052		37	3.57834		0.97	0.58	-	1.64	0.92		0.7853
	AG/AA		241	31.0567		315	30.4642		1.04	0.85	-	1.28	0.7
rs392225	(*-11710C>A)
(CBS-57)	GG		405	52.8721		533	52		1
	GT		304	39.6867		409	39.9024		0.96	0.79	-	1.17	0.68
	TT		57	7.44125		83	8.09756		0.86	0.6	-	1.24	0.42		0.4297
rs400660	(*12426T>C)
(PKNOX1-03)	CC		653	84.1495		895	86.7248		1
	CT		118	15.2062		131	12.6938		1.24	0.94	-	1.62	0.13
	TT		5	0.64433		6	0.581395		1.08	0.33	-	3.56	0.9		0.1522
	CT/TT		123	15.8505		137	13.2752		1.23	0.94	-	1.6	0.13
rs11911976	(*15194C>T)
(PKNOX1-02)	TT		265	34.1495		352	34.1416		1
	CT		372	47.9381		504	48.8846		0.95	0.77	-	1.18	0.65
	CC		139	17.9124		175	16.9738		1	0.76	-	1.32	0.98		0.9258
rs11909493	(*15405A>G)
(PKNOX1-01)	GG		588	76.1658		798	77.2507		1
	AG		175	22.6684		220	21.2972		1.06	0.84	-	1.33	0.62
	AA		9	1.1658		15	1.45208		0.78	0.34	-	1.81	0.57		0.8555
	AG/AA		184	23.8342		235	22.7493		1.04	0.83	-	1.3	0.72
rs8133239	(Ex17+3598A>G)
(CBS-54)	TT		713	91.8814		964	93.1401		1
	CT		63	8.11856		68	6.57005		1.25	0.88	-	1.8	0.22
	CC		0	0		3	0.289855		<.001	<.001	-	>999.999	0.98		0.4684
	CT/CC		63	8.11856		71	6.8599		1.2	0.84	-	1.71	0.32
rs719038	(Ex17+2358T>C)
(CBS-53)	AA		257	33.1186		342	33.1395		1
	AG		383	49.3557		493	47.7713		1.06	0.85	-	1.31	0.61
	GG		136	17.5258		197	19.0891		0.94	0.72	-	1.24	0.67		0.7928
rs11700748	(Ex17+240G>A)
(CBS-49)	TT		229	29.4723		293	28.3366		1
	CT		372	47.8764		531	51.354		0.87	0.7	-	1.09	0.23
	CC		176	22.6512		210	20.3095		1.02	0.78	-	1.33	0.88		0.9963
rs11203172	(IVS12+436C>A)
(CBS-48)	GG		566	72.8443		758	73.2367		1
	GT		190	24.453		253	24.4444		0.99	0.8	-	1.24	0.94
	TT		21	2.7027		24	2.31884		1.16	0.64	-	2.11	0.63		0.8394
	GT/TT		211	27.1557		277	26.7633		1.01	0.82	-	1.24	0.95
rs4920037	(IVS11+530C>T)
(CBS-60)	GG		501	64.4788		649	62.8267		1
	AG		245	31.5315		334	32.333		0.93	0.76	-	1.14	0.5
	AA		31	3.9897		50	4.84027		0.78	0.49	-	1.25	0.3		0.2654
	AG/AA		276	35.5212		384	37.1733		0.91	0.75	-	1.11	0.36
rs1789953	(IVS10+127G>A)
(CBS-50)	CC		601	77.5484		826	79.9613		1
	CT		164	21.1613		187	18.1026		1.21	0.96	-	1.54	0.11
	TT		10	1.29032		20	1.93611		0.68	0.31	-	1.46	0.32		0.4136
	CT/TT		174	22.4516		207	20.0387		1.16	0.92	-	1.46	0.21
rs234705	(IVS9+238G>A)
(CBS-46)	CC		352	45.3024		451	43.7016		1
	CT		342	44.0154		450	43.6047		0.98	0.81	-	1.2	0.87
	TT		83	10.6821		131	12.6938		0.83	0.61	-	1.13	0.24		0.3309
rs234712	(IVS4-966T>C)
(CBS-51)	GG		706	90.9794		936	90.6099		1
	AG		62	7.98969		95	9.19652		0.84	0.6	-	1.18	0.31
	AA		8	1.03093		2	0.193611		4.77	1.01	-	22.56	0.05		0.9255
	AG/AA		70	9.02062		97	9.39013		0.93	0.67	-	1.28	0.64
rs1788484	(-4637G>A)
(CBS-35)	CC		429	55.2835		572	55.9687		1
	CT		287	36.9845		379	37.0841		0.99	0.81	-	1.21	0.95
	TT		60	7.73196		71	6.94716		1.12	0.78	-	1.62	0.54		0.7057
rs2850146	(-8282G>C)
(CBS-41)	CC		667	85.9536		876	84.6377		1
	CG		105	13.5309		148	14.2995		0.92	0.7	-	1.2	0.52
	GG		4	0.515464		11	1.0628		0.48	0.15	-	1.53	0.21		0.264
	CG/GG		109	14.0464		159	15.3623		0.89	0.68	-	1.16	0.37
rs8127036	(-10869G>A)
(CBS-61)	CC		545	70.4134		694	67.0531		1
	CT		209	27.0026		308	29.7585		0.86	0.7	-	1.06	0.16
	TT		20	2.58398		33	3.18841		0.72	0.41	-	1.27	0.26		0.0857
	CT/TT		229	29.5866		341	32.9469		0.85	0.69	-	1.04	0.11
rs234783	(-10939A>G)
(CBS-63)	CC		273	35.6863		348	33.7864		1
	CT		368	48.1046		510	49.5146		0.91	0.74	-	1.13	0.39
	TT		124	16.2092		172	16.699		0.89	0.67	-	1.18	0.42		0.353
rs234784	(-11130A>G)
(CBS-56)	CC		340	43.758		431	41.7231		1
	CT		338	43.5006		487	47.1442		0.85	0.7	-	1.04	0.11
	TT		99	12.7413		115	11.1326		1.12	0.82	-	1.52	0.49		0.8544
rs234785	(-11701G>C)
(CBS-38)	CC		305	39.2535		440	42.5944		1
	CG		387	49.8069		451	43.6592		1.24	1.01	-	1.52	0.04
	GG		85	10.9395		142	13.7464		0.86	0.63	-	1.18	0.35		0.8747
rs3972	(-13897G>A)
(CBS-59)	CC		606	77.9923		824	79.6135		1
	CT		154	19.8198		196	18.9372		1.07	0.85	-	1.36	0.57
	TT		17	2.1879		15	1.44928		1.6	0.79	-	3.25	0.2		0.2552
	CT/TT		171	22.0077		211	20.3865		1.11	0.88	-	1.39	0.38
rs11701664	(-14936A>C)
(CBS-55)	GG		322	41.6559		454	44.0777		1
	GT		363	46.9599		422	40.9709		1.22	1	-	1.49	0.05
	TT		88	11.3842		154	14.9515		0.83	0.61	-	1.12	0.21		0.856
rs8130035	(-15361G>A)
(CBS-62)	CC		409	52.6384		536	51.8375		1
	CT		304	39.1248		415	40.1354		0.96	0.78	-	1.16	0.65
	TT		64	8.23681		83	8.02708		0.98	0.69	-	1.39	0.89		0.7217
rs2839634	(IVS5-39A>G)
(U2AF1-02)	CC		197	25.4194		269	26.0155		1
	CT		394	50.8387		518	50.0967		1.05	0.84	-	1.32	0.65
	TT		184	23.7419		247	23.8878		1.04	0.79	-	1.36	0.79		0.7814
rs234706 **	(Ex8+33C>T)
(CBS-01)	CC		405	45.0501		502	44.3071		1
	CT		401	44.6051		486	42.895		1	0.82	-	1.23	0.97
	TT		93	10.3448		145	12.7979		0.8	0.58	-	1.11	0.18		0.4
rs12613 **	(Ex17-391G>A)
(CBS-03)	GG		789	88.1564		1008	89.2826		1
	AG		102	11.3966		121	10.7174		0.95	0.69	-	1.29	0.72
	AA		4	0.446927		0	0				-				0.31
	AG/AA		106	11.8436		121	10.7174		1.11	0.84	-	1.47	0.47
rs1801181 **	(Ex12+41C>T)
(CBS-04)	CC		290	34.8977		363	33.9888		1
	CT		408	49.0975		511	47.8464		1.1	0.88	-	1.38	0.71
	TT		133	16.0048		194	18.1648		0.95	0.71	-	1.27	0.13		0.56
rs12483553	(IVS38+213G>A)
(COL18A1-08)	GG		615	79.1506		838	83.3831		1
	AG		153	19.6911		162	16.1194		1.29	1.01	-	1.66	0.04
	AA		9	1.1583		5	0.497512		2.63	0.87	-	7.99	0.09		0.0116
	AG/AA		162	20.8494		167	16.6169		1.34	1.07	-	1.69	0.01
rs2838950	(IVS38+417C>T)
(COL18A1-10)	CC		465	60.0775		606	60		1
	CT		260	33.5917		321	31.7822		1.06	0.86	-	1.3	0.61
	TT		49	6.33075		83	8.21782		0.72	0.49	-	1.05	0.09		0.3677
rs2838951	(IVS40+205G>C)
(COL18A1-11)	CC		244	31.5245		339	33.0409		1
	CG		396	51.1628		471	45.9064		1.18	0.95	-	1.46	0.13
	GG		134	17.3127		216	21.0526		0.86	0.66	-	1.13	0.29		0.5286
rs17004785	(Ex43+517G>C)
(COL18A1-09)	GG		608	78.3505		853	83.4638		1
	CG		154	19.8454		156	15.2642		1.39	1.08	-	1.78	0.009
	CC		14	1.80412		13	1.27202		1.63	0.76	-	3.52	0.21		0.0052
	CG/CC		168	21.6495		169	16.5362		1.36	1.1	-	1.68	0.005
rs3788205	(Ex2A>G)
(SLC19A1-14)	CC		367	47.2329		505	49.3164		1
	CT		325	41.8275		429	41.8945		1.05	0.86	-	1.28	0.66
	TT		85	10.9395		90	8.78906		1.35	0.97	-	1.88	0.07		0.1279
rs2838961	(-22753G>A)
(SLC19A1-16)	CC		368	47.3616		484	47.0817		1
	CT		332	42.7284		424	41.2451		1.06	0.87	-	1.29	0.58
	TT		77	9.90991		120	11.6732		0.85	0.62	-	1.17	0.32		0.6342
rs7010484	(IVS5-930G>A)
(GGH-10)	TT		367	48.0996		511	49.9511		1
	CT		326	42.7261		411	40.176		1.12	0.91	-	1.36	0.29
	CC		70	9.17431		101	9.87292		0.99	0.71	-	1.39	0.96		0.601
rs13268472	(IVS3+710C>T)
(GGH-09)	GG		669	86.1004		892	86.1836		1
	AG		100	12.87		140	13.5266		0.95	0.72	-	1.25	0.71
	AA		8	1.0296		3	0.289855		3.44	0.9	-	13.11	0.07		0.6742
	AG/AA		108	13.8996		143	13.8164		1	0.76	-	1.32	0.99
rs4617146	(IVS3+9G>A)
(GGH-11)	CC		502	64.6907		703	67.9227		1
	CT		233	30.0258		294	28.4058		1.1	0.89	-	1.35	0.39
	TT		41	5.28351		38	3.6715		1.52	0.96	-	2.41	0.08		0.0899
	CT/TT		274	35.3093		332	32.0773		1.14	0.94	-	1.39	0.19
rs11990678	(IVS2+2442A>G)
(GGH-08)	TT		655	84.2986		859	83.0754		1
	CT		113	14.5431		163	15.764		0.93	0.71	-	1.21	0.58
	CC		9	1.1583		12	1.16054		0.94	0.39	-	2.25	0.89		0.5902
	CT/CC		122	15.7014		175	16.9246		0.93	0.72	-	1.2	0.57
rs719235	(-353G>T)
(GGH-01)	CC		396	51.0309		498	48.4907		1
	AC		321	41.366		427	41.5774		0.94	0.77	-	1.15	0.56
	AA		59	15.5263		102	9.93184		0.73	0.51	-	1.03	0.07		0.112
rs10106324	(Ex2T>C)
(GGH-07)	GG		449	57.8608		618	59.8837		1
	AG		284	36.5979		356	34.4961		1.13	0.92	-	1.37	0.25
	AA		43	5.54124		58	5.62016		1.04	0.69	-	1.58	0.85		0.372
rs9804151	(-19330C>T)
(CTH-70)	TT		517	67.1429		680	66.0194		1
	CT		220	28.5714		319	30.9709		0.92	0.74	-	1.13	0.41
	CC		33	4.28571		31	3.00971		1.37	0.82	-	2.27	0.23		0.9354
	CT/CC		253	32.8571		350	33.9806		0.96	0.78	-	1.17	0.67
rs17131272	(-18626A>G)
(CTH-45)	GG		662	85.4194		857	82.8019		1
	AG		111	14.3226		170	16.4251		0.84	0.65	-	1.09	0.2
	AA		2	0.258065		8	0.772947		0.3	0.06	-	1.43	0.13		0.0793
	AG/AA		113	14.5806		178	17.1981		0.82	0.63	-	1.06	0.13
rs6424386	(-7358T>A)
(CTH-67)	TT		575	74.1935		761	73.8118		1
	AT		185	23.871		248	24.0543		1.01	0.81	-	1.25	0.96
	AA		15	1.93548		22	2.13385		0.9	0.46	-	1.77	0.77		0.9123
	AT/AA		200	25.8065		270	26.1882		1	0.81	-	1.24	0.98
rs12733999	(-823T>C)
(CTH-42)	CC		695	89.5619		931	90.0387		1
	CT		79	10.1804		101	9.76789		1.08	0.79	-	1.47	0.64
	TT		2	0.257732		2	0.193424		1.21	0.17	-	8.62	0.85		0.6179
	CT/TT		81	10.4381		103	9.96132		1.08	0.79	-	1.47	0.63
rs663465	(-340A>G)
(CTH-01)	AA		310	39.9485		361	34.8792		1
	AG		337	43.4278		502	48.5024		0.78	0.63	-	0.96	0.02
	GG		129	16.6237		172	16.6184		0.88	0.67	-	1.16	0.37		0.1435
rs10889869	(IVS1+698G>A)
(CTH-37)	GG		653	84.0412		864	83.559		1
	AG		117	15.0579		164	15.8607		0.96	0.74	-	1.25	0.78
	AA		7	0.900901		6	0.580271		1.51	0.5	-	4.58	0.46		0.964
	AG/AA		124	15.9588		170	16.441		0.98	0.76	-	1.27	0.9
rs681475	(IVS1-922T>C)
(CTH-68)	CC		399	51.3514		501	48.4526		1
	CT		316	40.6692		444	42.94		0.88	0.72	-	1.07	0.2
	TT		62	7.97941		89	8.60735		0.87	0.61	-	1.23	0.42		0.1998
rs1145920	(IVS3+125A>G)
(CTH-38)	GG		452	59.0078		579	56.2682		1
	AG		268	34.9869		394	38.2896		0.86	0.71	-	1.05	0.14
	AA		46	6.00522		56	5.44218		1.04	0.69	-	1.57	0.86		0.3877
rs6413471	(IVS3-66A>C)
(CTH-07)	AA		712	91.871		935	90.6887		1
	AC		63	8.12903		95	9.21435		0.83	0.59	-	1.16	0.27
	CC		0	0		1	0.0969932		<0.001	<0.001	-	>999.999	0.98		0.2199
	AC/CC		63	8.12903		96	9.31135		0.82	0.59	-	1.15	0.24
rs12723350	(IVS4+743T>C)
(CTH-41)	TT		671	86.8047		903	87.6699		1
	CT		99	12.8072		122	11.8447		1.09	0.82	-	1.45	0.54
	CC		3	0.388098		5	0.485437		0.74	0.17	-	3.12	0.68		0.6806
	CT/CC		102	13.1953		127	12.3301		1.06	0.81	-	1.38	0.68
rs6413472	(IVS7-635C>T)
(CTH-08)	CC		712	93.0719		955	92.8988		1
	CT		51	6.66667		69	6.71206		0.99	0.68	-	1.44	0.94
	TT		2	0.261438		4	0.389105		0.67	0.12	-	3.74	0.65		0.7983
	CT/TT		53	6.9281		73	7.10117		0.97	0.67	-	1.4	0.86
rs3767205	(IVS10+475G>A)
(CTH-71)	GG		706	90.9794		929	89.7585		1
	AG		68	8.76289		101	9.75845		0.89	0.64	-	1.23	0.47
	AA		2	0.257732		5	0.483092		0.51	0.1	-	2.63	0.42		0.3311
	AG/AA		70	9.02062		106	10.2415		0.87	0.63	-	1.2	0.39
rs1021737	(Ex12+17G>T)
(CTH-50)	GG		347	44.6589		439	42.4565		1
	GT		340	43.758		464	44.8743		0.93	0.76	-	1.14	0.48
	TT		90	11.583		131	12.6692		0.85	0.63	-	1.16	0.31		0.2803
rs3016432	(Ex2C>T)
(FOLR1-06)	CC		201	26.07		234	22.8739		1
	CT		371	48.1193		534	52.1994		0.81	0.64	-	1.02	0.07
	TT		199	25.8106		255	24.9267		0.9	0.69	-	1.17	0.41		0.43
rs2071010	(Ex2+6G>A)
(FOLR1-05)	GG		693	89.3041		918	88.7814		1
	AG		81	10.4381		115	11.1219		0.92	0.68	-	1.25	0.6
	AA		2	0.257732		1	0.0967118		2.5	0.23	-	27.81	0.45		0.7489
	AG/AA		83	10.6959		116	11.2186		0.94	0.69	-	1.27	0.67
rs10501409	(-21304T>G)
(INPPL1-01)	TT		661	85.0708		871	84.1546		1
	GT		110	14.157		157	15.1691		0.92	0.7	-	1.2	0.53
	GG		6	0.772201		7	0.676329		1.06	0.35	-	3.19	0.92		0.6002
	GT/GG		116	14.9292		164	15.8454		0.94	0.74	-	1.2	0.6
rs575425	(-17796A>G)
(BHMT-18)	GG		304	39.2765		395	38.2381		1
	AG		364	47.0284		514	49.758		0.91	0.74	-	1.12	0.36
	AA		106	13.6951		124	12.0039		1.07	0.79	-	1.44	0.67		0.9678
rs645112	(-5161C>A)
(BHMT-17)	AA		266	34.3226		347	33.559		1
	AC		387	49.9355		530	51.2573		0.95	0.77	-	1.17	0.62
	CC		122	15.7419		157	15.1838		0.98	0.74	-	1.31	0.89		0.7915
rs631305	(-4330T>C)
(BHMT-19)	CC		532	68.5567		698	67.5048		1
	CT		221	28.4794		312	30.1741		0.93	0.75	-	1.14	0.47
	TT		23	2.96392		24	2.32108		1.16	0.64	-	2.08	0.63		0.7376
	CT/TT		244	31.4433		336	32.4952		0.94	0.77	-	1.15	0.57
rs542852	(IVS1+1655T>C)
(BHMT-12)	CC		304	39.1248		394	38.1783		1
	CT		370	47.619		509	49.3217		0.94	0.77	-	1.15	0.53
	TT		103	13.2561		129	12.5		0.99	0.73	-	1.34	0.96		0.7722
rs6875201	(IVS1-1026A>G)
(BHMT-14)	AA		812	78.606		597	76.834		1
	AG		209	20.2323		169	21.7503		1.11	0.88	-	1.4	0.38
	GG		12	1.16167		11	1.4157		1.27	0.55	-	2.93	0.57		0.3077
	AG/GG		221	21.394		180	23.166		1.12	0.89	-	1.4	0.33
rs7700970	(IVS1-266C>T)
(BHMT-20)	CC		388	50.1292		517	50.0969		1
	CT		317	40.9561		424	41.0853		0.98	0.8	-	1.19	0.8
	TT		69	8.91473		91	8.81783		0.98	0.7	-	1.38	0.91		0.8298
rs3797546	(IVS2-1578T>C)
(BHMT-11)	TT		679	87.3874		913	88.2126		1
	CT		95	12.2265		117	11.3043		1.07	0.8	-	1.43	0.64
	CC		3	0.3861		5	0.483092		0.82	0.19	-	3.49	0.79		0.736
	CT/CC		98	12.6126		122	11.7874		1.06	0.8	-	1.41	0.68
rs567754	(IVS4+52C>T)
(BHMT-02)	CC		330	42.471		473	45.7005		1
	CT		366	47.1042		461	44.5411		1.15	0.94	-	1.4	0.17
	TT		81	10.4247		101	9.75845		1.16	0.84	-	1.62	0.36		0.1773
rs3733890	(Ex6+91G>A)
(BHMT-09)	GG		355	45.9845		509	49.274		1
	AG		353	45.7254		416	40.2711		1.22	1	-	1.48	0.05
	AA		64	8.29016		108	10.455		0.86	0.61	-	1.21	0.39		0.686
rs558133	(IVS7+1382C>A)
(BHMT-13)	AA		381	49.0979		441	42.7326		1
	AC		314	40.4639		492	47.6744		0.73	0.6	-	0.9	0.002
	CC		81	10.4381		99	9.59302		0.93	0.67	-	1.29	0.68		0.0641
rs585800	(Ex8+453T>A)
(BHMT-01)	AA		417	53.668		485	47.1331		1
	AT		298	38.3526		463	44.9951		0.75	0.62	-	0.91	0.004
	TT		62	7.97941		81	7.87172		0.87	0.61	-	1.25	0.46		0.0304
rs2909854	(Ex8+1606C>G)
(BHMT-10)	GG		325	42.044		467	45.5166		1
	CG		367	47.4774		438	42.6901		1.19	0.98	-	1.46	0.09
	CC		81	10.4787		121	11.7934		0.97	0.71	-	1.33	0.85		0.505
rs1915706	(*9271C>T)
(BHMT-16)	CC		287	37.0323		420	40.6583		1
	CT		373	48.129		479	46.3698		1.14	0.93	-	1.4	0.2
	TT		115	14.8387		134	12.9719		1.26	0.94	-	1.69	0.12		0.0846
rs9840118	(*4542T>C)
(ALDH1L1-45)	GG		231	29.768		338	32.657		1
	AG		375	48.3247		496	47.9227		1.1	0.89	-	1.37	0.38
	AA		170	21.9072		201	19.4203		1.25	0.96	-	1.63	0.1		0.0993
rs4646768	(Ex23+1838A>G)
(ALDH1L1-37)	TT		302	38.8674		383	37.0048		1
	CT		358	46.0746		496	47.9227		0.9	0.73	-	1.1	0.31
	CC		117	15.0579		156	15.0725		0.95	0.71	-	1.26	0.71		0.5155
rs4646760	(IVS22-182A>G)
(ALDH1L1-36)	TT		326	41.9562		423	40.8696		1
	CT		364	46.8468		485	46.8599		0.96	0.79	-	1.17	0.7
	CC		87	11.1969		127	12.2705		0.88	0.64	-	1.2	0.4		0.4211
rs4646755	(IVS22+235A>C)
(ALDH1L1-35)	TT		427	54.955		545	52.657		1
	GT		322	41.4414		449	43.3816		0.91	0.75	-	1.1	0.33
	GG		28	3.6036		41	3.96135		0.85	0.52	-	1.4	0.53		0.2809
	GT/GG		350	45.045		490	47.343		0.9	0.75	-	1.09	0.29
rs4646752	(IVS21+361G>C)
(ALDH1L1-34)	GG		307	39.5109		421	40.6763		1
	CG		357	45.9459		482	46.57		1.02	0.83	-	1.25	0.87
	CC		113	14.5431		132	12.7536		1.19	0.89	-	1.59	0.25		0.3346
rs4646750	(Ex21-20A>G)
(ALDH1L1-05)	TT		672	86.4865		910	88.0077		1
	CT		102	13.1274		120	11.6054		1.14	0.86	-	1.51	0.38
	CC		3	0.3861		4	0.386847		1.02	0.23	-	4.65	0.98		0.406
rs2276726	(IVS20-198G>C)
(ALDH1L1-23)	CC		555	71.5206		695	67.4103		1
	CG		195	25.1289		305	29.5829		0.8	0.64	-	0.99	0.04
	GG		26	3.35052		31	3.00679		1.09	0.64	-	1.86	0.76		0.1495
	CG/GG		221	28.4794		336	32.5897		0.82	0.67	-	1.01	0.06
rs4646745	(IVS20-1310C>T)
(ALDH1L1-33)	GG		509	65.5928		662	64.4596		1
	AG		238	30.6701		326	31.7429		0.94	0.77	-	1.16	0.56
	AA		29	3.73711		39	3.79747		0.94	0.57	-	1.55	0.81		0.5652
	AG/AA		267	34.4072		365	35.5404		0.94	0.77	-	1.15	0.54
rs3821466	(IVS19-553C>T)
(ALDH1L1-30)	GG		381	49.0347		491	47.5315		1
	AG		329	42.3423		449	43.4656		0.95	0.78	-	1.15	0.58
	AA		67	8.62291		93	9.0029		0.96	0.68	-	1.36	0.82		0.6388
rs3772424	(IVS19+608G>A)
(ALDH1L1-27)	CC		457	58.816		620	59.9034		1
	CT		290	37.323		367	35.4589		1.08	0.89	-	1.32	0.42
	TT		30	3.861		48	4.63768		0.85	0.53	-	1.37	0.51		0.8354
	CT/TT		320	41.184		415	40.0966		1.06	0.87	-	1.28	0.57
rs2290053	(IVS18+140G>A)
(ALDH1L1-25)	CC		200	25.74		250	24.1546		1
	CT		400	51.4801		542	52.3671		0.94	0.75	-	1.18	0.6
	TT		177	22.7799		243	23.4783		0.94	0.72	-	1.24	0.66		0.6574
rs6774437	(IVS16-2049T>G)
(ALDH1L1-38)	CC		209	26.933		279	26.9826		1
	AC		385	49.6134		533	51.5474		0.96	0.76	-	1.2	0.7
	AA		182	23.4536		222	21.47		1.06	0.81	-	1.39	0.68		0.7091
rs2278756	(IVS14-154C>T)
(ALDH1L1-24)	GG		251	32.3454		321	31.165		1
	AG		384	49.4845		514	49.9029		0.97	0.78	-	1.2	0.78
	AA		141	18.1701		195	18.932		0.95	0.72	-	1.25	0.71		0.702
rs3816366	(IVS13+34T>C)
(ALDH1L1-28)	GG		312	40.1544		411	39.7485		1
	AG		355	45.6885		498	48.1625		0.93	0.76	-	1.14	0.5
	AA		110	14.157		125	12.089		1.12	0.83	-	1.51	0.45		0.7478
rs3772413	(IVS11+447G>A)
(ALDH1L1-26)	CC		563	72.4582		756	73.0435		1
	CT		201	25.8687		257	24.8309		1.04	0.84	-	1.3	0.7
	TT		13	1.6731		22	2.1256		0.78	0.39	-	1.56	0.48		0.9844
	CT/TT		214	27.5418		279	26.9565		1.02	0.83	-	1.26	0.83
rs7639966	(IVS9-2209A>G)
(ALDH1L1-40)	CC		243	31.3144		312	30.1741		1
	CT		369	47.5515		534	51.6441		0.87	0.7	-	1.08	0.19
	TT		164	21.134		188	18.1818		1.09	0.83	-	1.43	0.54		0.7498
rs11923466	(IVS9-2564A>G)
(ALDH1L1-16)	TT		272	35.0064		346	33.4623		1
	CT		381	49.0347		519	50.1934		0.94	0.77	-	1.16	0.59
	CC		124	15.9588		169	16.3443		0.98	0.73	-	1.3	0.87		0.7638
rs10934751	(IVS8+736T>C)
(ALDH1L1-15)	AA		251	32.3454		305	29.6117		1
	AG		369	47.5515		528	51.2621		0.86	0.7	-	1.07	0.18
	GG		156	20.1031		197	19.1262		0.98	0.74	-	1.28	0.85		0.6814
rs4646717	(IVS7-1424T>C)
(ALDH1L1-32)	AA		322	41.4414		418	40.4255		1
	AG		365	46.9755		493	47.6789		0.97	0.79	-	1.18	0.75
	GG		90	11.583		123	11.8956		0.99	0.72	-	1.35	0.94		0.8394
rs16837171	(IVS7+514G>A)
(ALDH1L1-19)	CC		695	89.5619		919	89.0504		1
	CT		81	10.4381		111	10.7558		0.99	0.73	-	1.35	0.97
	TT		0	0		2	0.193798		<0.001	<0.001	-	>999.999	0.97		0.7739
	CT/TT		81	10.4381		113	10.9496		0.98	0.72	-	1.32	0.88
rs1868138	(IVS3+217A>T)
(ALDH1L1-22)	TT		495	63.7887		683	66.0542		1
	AT		253	32.6031		309	29.8839		1.14	0.93	-	1.4	0.2
	AA		28	3.60825		42	4.0619		0.95	0.58	-	1.57	0.85		0.4033
	AT/AA		281	36.2113		351	33.9458		1.12	0.92	-	1.36	0.26
rs1823213	(IVS2+623A>G)
(ALDH1L1-21)	CC		344	44.3871		417	40.4462		1
	CT		329	42.4516		472	45.7808		0.84	0.69	-	1.03	0.09
	TT		102	13.1613		142	13.773		0.87	0.65	-	1.16	0.34		0.1506
rs4646701	(IVS2+240A>G)
(ALDH1L1-31)	CC		269	34.6203		326	31.5891		1
	CT		355	45.6885		503	48.7403		0.85	0.69	-	1.05	0.14
	TT		153	19.6911		203	19.6705		0.91	0.7	-	1.19	0.48		0.3538
rs16837183	(IVS1-363A>G)
(ALDH1L1-20)	TT		724	93.1789		952	91.9807		1
	CT		50	6.43501		81	7.82609		0.83	0.57	-	1.19	0.3
	CC		3	0.3861		2	0.193237		2.21	0.36	-	13.5	0.39		0.5266
	CT/CC		53	6.82111		83	8.01932		0.86	0.6	-	1.23	0.4
rs7639712	(IVS1+8489T>C)
(ALDH1L1-39)	AA		594	76.4479		832	80.3865		1
	AG		171	22.0077		189	18.2609		1.28	1.01	-	1.62	0.04
	GG		12	1.5444		14	1.35266		1.27	0.58	-	2.79	0.56		0.0425
	AG/GG		183	23.5521		203	19.6135		1.28	1.02	-	1.61	0.04
rs12636371	(IVS1+4534C>T)
(ALDH1L1-17)	GG		282	36.2934		367	35.5965		1
	AG		381	49.0347		501	48.5936		0.97	0.79	-	1.19	0.78
	AA		114	14.6718		163	15.8099		0.91	0.68	-	1.21	0.49		0.5155
rs9842910	(IVS1+2747C>T)
(ALDH1L1-42)	GG		525	67.6546		733	71.0271		1
	AG		230	29.6392		272	26.3566		1.19	0.97	-	1.47	0.1
	AA		21	2.70619		27	2.61628		1.11	0.62	-	2	0.72		0.138
	AG/AA		251	32.3454		299	28.9729		1.18	0.97	-	1.45	0.11
rs9825571	(Ex2T>C)
(ALDH1L1-41)	AA		261	33.634		363	35.1744		1
	AG		377	48.5825		501	48.5465		1.03	0.84	-	1.27	0.76
	GG		138	17.7835		168	16.2791		1.15	0.87	-	1.52	0.32		0.3503
rs2077523	(-25566T>G)
(ALDH1L1-43)	AA		200	25.74		276	26.6925		1
	AC		388	49.9356		526	50.8704		1	0.8	-	1.25	0.98
	CC		189	24.3243		232	22.4371		1.13	0.86	-	1.47	0.39		0.3995
rs9851577	(-28487G>A)
(ALDH1L1-46)	CC		237	30.5412		331	32.0426		1
	CT		383	49.3557		519	50.242		1.01	0.81	-	1.25	0.95
	TT		156	20.1031		183	17.7154		1.18	0.9	-	1.56	0.23		0.2786
rs13069815	(-29152G>T)
(ALDH1L1-47)	CC		646	84.2243		856	84.1691		1
	AC		118	15.3846		153	15.0442		1.01	0.78	-	1.32	0.93
	AA		3	0.391134		8	0.786627		0.54	0.14	-	2.04	0.36		0.7951
	AC/AA		121	15.7757		161	15.8309		0.99	0.76	-	1.28	0.94
rs4679103	(-29702C>A)
(ALDH1L1-44)	GG		404	52.0619		577	55.8027		1
	GT		323	41.6237		385	37.234		1.2	0.99	-	1.46	0.07
	TT		49	6.31443		72	6.96325		0.96	0.65	-	1.42	0.84		0.3051
rs13082246	(-31132C>T)
(ALDH1L1-48)	AA		304	39.1753		384	37.2093		1
	AG		362	46.6495		495	47.9651		0.92	0.75	-	1.13	0.43
	GG		110	14.1753		153	14.8256		0.91	0.68	-	1.21	0.5		0.409
rs1530637	(-37904T>C)
(ALDH1L1-49)	AA		496	63.8353		703	67.9227		1
	AG		255	32.8185		295	28.5024		1.22	0.99	-	1.5	0.06
	GG		26	3.3462		37	3.57488		1	0.59	-	1.67	0.99		0.1547
	AG/GG		281	36.1647		332	32.0773		1.19	0.98	-	1.46	0.08
rs1805087 **	(Ex26-20A>G)
(MTR-01)	AA		547	64.1		661	60.8		1
	AG		262	30.7		362	33.3		0.89	0.73	-	1.08	0.23
	GG		45	5.3		65	6		0.85	0.57	-	1.27	0.44		0.19
rs4659718	(-20143C>A)
(MTR-18)	AA		356	46.2338		497	48.1123		1
	AC		327	42.4675		431	41.7231		1.05	0.86	-	1.28	0.63
	CC		87	11.2987		105	10.1646		1.17	0.85	-	1.6	0.34		0.3505
rs4233466	(-19884A>T)
(MTR-17)	AA		475	62.4179		633	61.7561		1
	AT		244	32.0631		336	32.7805		0.97	0.79	-	1.19	0.75
	TT		42	5.51905		56	5.46341		1.01	0.66	-	1.53	0.98		0.8444
rs7556238	(-10461A>G)
(MTR-19)	GG		619	79.6654		847	81.9149		1
	AG		145	18.9791		176	17.0213		1.12	0.88	-	1.44	0.35
	AA		13	1.6731		11	1.06383		1.63	0.72	-	3.68	0.24		0.1748
	AG/AA		158	20.3346		187	18.0851		1.15	0.91	-	1.46	0.24
rs12759827	(IVS4+113A>G)
(MTR-13)	AA		436	56.1133		618	59.7101		1
	AG		276	35.5212		358	34.5894		1.08	0.89	-	1.33	0.43
	GG		65	8.36551		59	5.70048		1.53	1.05	-	2.24	0.03		0.0469
rs4659723	(IVS4+655C>T)
(MTR-14)	CC		546	70.9091		714	69.2532		1
	CT		198	25.7143		279	27.0611		0.94	0.76	-	1.17	0.57
	TT		26	3.37662		38	3.68574		0.92	0.55	-	1.54	0.75		0.5415
	CT/TT		224	29.0909		317	30.7468		0.94	0.76	-	1.15	0.53
rs955516	(IVS8+661T>A)
(MTR-16)	TT		301	38.7387		370	35.7488		1
	AT		365	46.9755		486	46.9565		0.94	0.76	-	1.15	0.54
	AA		111	14.2857		179	17.2947		0.76	0.57	-	1.01	0.05		0.073
rs7536446	(IVS19+220G>A)
(MTR-15)	GG		486	62.5483		635	61.4714		1
	AG		247	31.7889		342	33.1075		0.95	0.78	-	1.17	0.64
	AA		44	5.66281		56	5.4211		1.04	0.69	-	1.58	0.85		0.8486
rs6676866	(Ex2+366T>G)
(LOC149448-01)	GG		288	37.0656		417	40.3288		1
	GT		351	54.9296		468	45.2611		1.07	0.87	-	1.31	0.52
	TT		138	17.7606		149	14.4101		1.34	1.01	-	1.77	0.04		0.0572
rs11806016	(*4869C>T)
(LOC149448-02)	CC		734	94.7097		964	93.1401		1
	CT		40	5.16129		69	6.66667		0.77	0.51	-	1.15	0.2
	TT		1	0.129032		2	0.193237		0.56	0.05	-	6.17	0.63		0.1758
	CT/TT		41	5.29032		71	6.8599		0.76	0.51	-	1.14	0.18
rs11663153	(IVS7-303C>A)
(CLUL1-06)	CC		397	51.2258		551	53.3915		1
	AC		324	41.8065		398	38.5659		1.13	0.93	-	1.38	0.22
	AA		54	6.96774		83	8.04264		0.87	0.6	-	1.26	0.47		0.813
rs2342700	(IVS8-383C>G)
(CLUL1-03)	CC		298	38.4021		407	39.3237		1
	CG		381	49.0979		487	47.0531		1.07	0.88	-	1.32	0.49
	GG		97	12.5		141	13.6232		0.95	0.7	-	1.29	0.74		0.9831
rs9966612	(IVS9-587A>G)
(CLUL1-05)	GG		358	46.4935		483	46.9388		1
	AG		336	43.6364		433	42.0797		1.04	0.85	-	1.27	0.7
	AA		76	9.87013		113	10.9815		0.91	0.66	-	1.25	0.55		0.7993
rs11664283	(*1066A>G)
(CLUL1-01)	GG		362	46.952		527	51.2148		1
	AG		336	43.5798		411	39.9417		1.2	0.98	-	1.46	0.08
	AA		73	9.46822		91	8.84354		1.15	0.82	-	1.61	0.42		0.1283
rs1001761	(IVS2-43G>A)
(TYMS-26)	GG		269	34.6203		327	31.5942		1
	AG		378	48.6486		517	49.9517		0.88	0.71	-	1.09	0.24
	AA		130	16.731		191	18.4541		0.82	0.62	-	1.08	0.15		0.1262
rs3744962	(Ex16+87T>C)
(ENOSF1-01)	AA		595	76.6753		802	77.7886		1
	AG		168	21.6495		209	20.2716		1.1	0.87	-	1.38	0.44
	GG		13	1.67526		20	1.93986		0.87	0.43	-	1.77	0.7		0.663
	AG/GG		181	23.3247		229	22.2114		1.08	0.86	-	1.35	0.53
rs495139	(IVS14-606C>G)
(ENOSF1-11)	CC		238	30.7097		333	32.393		1
	CG		388	50.0645		511	49.7082		1.09	0.88	-	1.35	0.44
	GG		149	19.2258		184	17.8988		1.14	0.87	-	1.5	0.35		0.3202
rs9948583	(IVS15+321G>A)
(ENOSF1-12)	CC		384	49.4		498	48.1		1
	CT		334	43		451	43.6		0.96	0.79	-	1.16	0.65
	TT		59	7.6		86	8.3		0.89	0.62	-	1.28	0.53		0.49
rs2298583	(IVS14+43C>T)
(ENOSF1-08)	GG		382	49.2903		509	49.1787		1
	AG		333	42.9677		442	42.7053		1	0.82	-	1.22	0.98
	AA		60	7.74194		84	8.11594		0.94	0.66	-	1.35	0.75		0.8438
rs2298582	(IVS13+122A>C)
(ENOSF1-07)	TT		619	79.9742		837	81.4995		1
	GT		152	19.6382		184	17.9163		1.13	0.89	-	1.43	0.33
	GG		3	0.387597		6	0.584226		0.69	0.17	-	2.79	0.6		0.4561
	GT/GG		155	20.0258		190	18.5005		1.11	0.88	-	1.41	0.38
rs2847607	(IVS11+1522G>A)
(ENOSF1-10)	CC		448	57.732		578	55.9535		1
	CT		289	37.2423		393	38.0445		0.96	0.78	-	1.16	0.65
	TT		39	5.02577		62	6.00194		0.79	0.52	-	1.21	0.28		0.3274
rs2612092	(IVS11+847G>A)
(ENOSF1-09)	CC		636	81.9588		819	79.1304		1
	CT		133	17.1392		204	19.7101		0.84	0.66	-	1.07	0.15
	TT		7	0.902062		12	1.15942		0.72	0.28	-	1.84	0.49		0.1165
	CT/TT		140	18.0412		216	20.8696		0.83	0.65	-	1.05	0.12
rs699517 **	(Ex7+157C>T)
(TYMS-01)	CC		422	48.4501		528	47.8261		1
	CT		381	43.7428		478	43.2971		1	0.83	-	1.2	0.98
	TT		68	7.80712		98	8.87681		0.87	0.62	-	1.22	0.4		0.53
rs502396 **	(IVS1-405C>T)
(TYMS-02)	TT		280	35.2201		312	30.1741		1
	CT		364	45.7862		524	50.677		0.78	0.63	-	0.97	0.02
	CC		151	18.9937		198	19.1489		0.84	0.64	-	1.09	0.19		0.09
rs2790 **	(Ex7+227A>G)
(TYMS-05)	AA		579	63.9779		706	62.7556		1
	AG		296	32.7072		378	33.6		0.96	0.79	-	1.16	0.64
	GG		30	3.31492		41	3.64444		0.85	0.52	-	1.38	0.51		0.47
	AG/GG		326	36.0221		419	37.2444		0.95	0.79	-	1.14	0.55
* Adjusted for age, sex, and study center
** Genotyping by Taqman assay
